# Supplementary material for: Whole-Genome Sequencing of the Opportunistic Yeast Pathogen Candida inconspicua Uncovers Its Hybrid Origin
Source: Front Genet. 2019 Apr 25;10:383. doi: 10.3389/fgene.2019.00383 (PMC6494940; doi:10.3389/fgene.2019.00383)
Supplement: Supplementary file 3 [file Data_Sheet_3.xlsx]

## Sheet: Sheet1
Supplementary file3. CLSI and EUCAST susceptibility tests results for the eleven C. inconspicua strains. The gradient of colors indicate their susceptibility to the different antifungal drugs. This gradient caries from green (high susceptibility) to red (lower susceptibility), with intermediate levels represented in yellow.
Plate reader 48h	Itraconazole	Posaconazole	Isavuconazole	Fluconazole	Voriconazole	Anidulafungin	Micafungin	Caspofungin	Amphotericine B
CI1	0.125	0.03	0.125	64	0.125	0.125	0.125	10	0.125
14ANR23920	0.25	0.5	0.125	32	0.5	0.03	0.03	1	1
9_16	0.5	0.25	0.25	32	0.5	0.03	0.03	1	0.25
IUM_96-0030	0.06	0.06	0.03	8	0.125	0.008	0.03	0.5	0.25
CBS 180	0.25	0.125	0.125	16	0.25	0.016	0.125	0.125	0.5
1282	0.5	0.25	0.5	8	1	10	10	10	1
CL6867	0.25	0.125	0.125	16	0.06	0.016	0.06	10	0.03
110_10	0.25	0.25	0.06	16	1	0.03	0.03	0.25	0.25
LL867	0.5	0.125	0.25	32	0.06	0.06	0.03	2	1
NRZ_BK_345	0.125	0.03	0.03	64	0.5	1	0.06	2	1
UCSC_1590	0.25	0.125	0.25	16	1	0.03	0.03	0.125	0.25
E test (48h)	Itraconazole	Posaconazole	Isavuconazole	Fluconazole	Voriconazole	Anidulafungin	Micafungin	Caspofungin	Amphotericine B
CI1	0.5	0.06	0.25	100	0.5	0.008	0.03	0.125	0.03
14ANR23920	2	0.25	0.125	64	0.25	0.008	0.03	0.5	0.125
9_16	2	0.03	0.25	64	0.25	0.008	0.06	0.5	0.06
IUM_96-0030	1	0.06	0.016	16	0.016	0.008	0.03	0.5	0.03
CBS 180	0.5	0.25	0.125	16	0.06	0.016	0.06	0.5	0.008
1282	0.06	0.016	0.125	4	0.06	10	10	10	0.008
CL6867	0.5	0.125	0.125	64	0.125	0.008	0.016	0.25	0.03
110_10	4	0.25	0.25	32	0.25	0.008	0.03	0.25	0.06
LL867	0.5	0.125	0.06	32	0.06	0.03	0.03	0.25	0.016
NRZ_BK_345	2	0.25	0.25	100	0.25	0.008	0.125	1	0.5
UCSC_1590	1	0.25	0.125	32	0.125	0.008	0.06	0.5	0.06
